# Supplementary material for: Esculetin Provides Neuroprotection against Mutant Huntingtin-Induced Toxicity in Huntington’s Disease Models
Source: Pharmaceuticals (Basel). 2021 Oct 13;14(10):1044. doi: 10.3390/ph14101044 (PMC8541026; doi:10.3390/ph14101044)
Supplement: Supplementary file 1 [file pharmaceuticals-14-01044-s001.zip]

Archive with 1 entries (1 files):
- pharmaceuticals-1387667-supplementary.pdf
